# Supplementary material for: Antibody seroprevalence against SARS-CoV-2 within the Canton of Sarajevo, Bosnia and Herzegovina—One year later
Source: PLoS One. 2022 Mar 31;17(3):e0265431. doi: 10.1371/journal.pone.0265431 (PMC8970370; doi:10.1371/journal.pone.0265431)
Supplement: S1 Data — (XLSX) [file pone.0265431.s001.xlsx]

## Sheet: Sheet1
igg	sex	age	month
22.2	M	35	january
0.05	M	59	january
20.5	M	37	january
0.07	M	59	january
98.5	M	44	january
1.51	F	33	january
0.06	F	24	january
8.5	F	49	january
0.21	F	59	january
7.8	F	31	january
0.07	M	37	january
0.06	F	31	january
0.1	M	23	january
22.6	F	59	january
98.1	F	26	january
0.25	F	17	january
0.45	M	43	january
0.1	F	29	january
0.36	F	39	january
30.3	F	39	january
0.07	M	67	january
0.42	F	37	january
0.33	M	41	january
0.38	F	24	january
9.9	M	23	january
0.27	M	42	january
0.1	M	57	january
0.1	M	49	january
0.1	F	46	january
0.1	F	24	january
16.2	F	25	january
0.05	M	24	january
104	M	43	january
0.1	F	29	january
0.1	M	31	january
0.36	M	26	january
89.5	F	35	january
19.8	M	49	january
0.28	M	72	january
0.1	F	60	january
9.14	M	49	january
0.1	M	26	january
0.1	F	26	january
10.9	M	63	january
88.8	F	36	january
0.1	F	53	january
1.2	F	47	january
1.51	F	30	january
1.37	F	25	january
10.1	F	40	january
0.1	F	67	january
4.8	M	38	january
37.9	F	44	january
0.1	M	27	january
0.08	F	54	january
43.3	F	42	january
34.2	F	23	january
121.9	M	47	january
0.1	M	29	january
0.1	M	33	january
0.1	M	39	january
0.1	M	29	january
0.1	M	27	january
22.6	M	11	january
24	F	40	january
0.1	F	68	january
169.9	M	39	january
0.45	F	25	january
0.24	F	22	january
3	M	22	january
0.23	M	57	january
123.3	M	47	january
0.01	M	44	january
0.05	F	58	january
23.3	F	59	january
37	M	49	january
0.1	M	51	january
0.1	F	51	january
0.1	M	62	january
0.1	F	62	january
26.9	M	25	january
10.9	F	51	january
0.1	F	66	january
0.23	F	74	january
0.21	F	30	january
0.23	M	31	january
2.1	M	56	january
15.3	F	32	january
0.32	F	72	january
58.5	F	33	january
98.5	M	42	january
0.1	M	59	january
0.25	F	26	january
0.1	M	52	january
0.25	M	49	january
0.25	F	40	january
3.2	F	31	january
2.2	M	38	january
23.4	F	16	january
0.1	M	23	january
0.1	M	25	january
1.5	F	69	january
1.78	M	73	january
38.8	F	67	january
0.24	M	45	january
22.6	F	45	january
0.1	M	77	january
0.43	F	63	january
0.1	F	28	january
0.1	F	26	january
0.1	F	31	january
9.3	M	55	january
20.3	F	55	january
0.1	F	6	january
0.1	M	7	january
102.3	M	61	january
0.39	F	33	january
0.1	M	68	january
0.1	M	49	january
0.1	F	19	january
3.1	M	45	january
0.1	M	56	january
0.08	F	26	january
0.25	M	29	january
6.7	F	31	january
0.28	M	44	january
0.32	F	73	january
0.31	M	82	january
0.24	M	35	january
0.74	F	30	january
0.44	F	65	january
1.24	M	39	january
1.83	F	37	january
0.1	M	23	january
82.7	M	33	january
0.1	F	61	january
53.3	F	34	january
0.1	M	64	january
11.7	F	50	january
0.24	M	51	january
6	M	41	january
102.3	M	52	january
0.26	M	30	january
0.34	F	39	january
0.41	M	50	january
140.1	F	13	january
3.6	M	44	january
0.07	M	34	january
19.2	M	75	january
20.6	F	44	january
22	M	54	january
0.1	M	26	january
45.1	M	52	january
0.1	F	60	january
0.1	M	61	january
7.9	F	71	january
0.25	M	52	january
0.22	F	40	january
0.23	F	44	january
6.9	F	50	january
23.6	M	19	january
177.1	F	46	january
0.1	F	73	january
123.3	F	61	january
6.3	F	24	january
2	F	48	january
25.1	F	12	january
0.27	M	43	january
0	M	24	january
0	M	19	january
0.06	F	44	january
0.1	M	29	january
0.42	M	38	january
102.3	M	52	january
72.1	M	46	january
0.23	M	34	january
41.3	F	48	january
0.36	F	42	january
0.05	M	35	january
18	F	38	january
6.64	M	37	january
0.08	F	38	january
0.08	F	43	january
54.3	M	44	january
0.16	M	47	january
0.16	M	47	january
0.1	F	51	january
0.1	M	55	january
0.1	M	30	january
0.08	F	45	january
0.06	F	51	january
0.06	F	38	january
0.25	F	36	january
0.07	M	69	january
16.4	M	52	january
0.1	M	62	january
0.1	M	30	january
131.7	M	51	january
0.25	M	53	january
0.07	F	35	january
0.1	M	39	january
19.4	M	35	january
141.7	M	34	january
88.1	F	52	january
0.1	F	43	january
0.1	F	38	january
0.25	M	39	january
16.6	M	49	january
0	F	42	january
0.23	M	34	january
0.23	F	32	january
0.35	F	46	january
0.26	F	47	january
172.3	F	60	january
5.9	F	37	january
0.08	F	37	january
159.2	M	69	january
59	M	48	january
171.3	M	23	january
1.98	M	41	january
60.6	F	54	january
39.9	F	59	january
0.24	M	45	january
8.4	M	44	january
0.97	M	38	january
0.36	F	48	january
40	F	49	january
0.1	F	37	january
0.1	M	64	january
0.1	M	52	january
0.01	F	72	january
22	M	45	january
149.2	M	65	january
29.8	F	26	january
0.07	F	55	january
0.1	M	42	january
0.08	F	28	january
2	M	28	january
0.1	M	45	january
0.1	M	20	january
0.1	M	21	january
25.54	F	41	january
0.35	M	40	january
0.1	F	30	january
122.6	M	67	january
0.1	F	26	january
126.7	M	47	january
0.1	M	39	january
4.22	M	65	january
0.07	F	38	january
16.1	M	33	january
0.1	F	30	january
15.2	M	47	january
0.1	M	49	january
0.1	M	46	january
0	F	44	january
22.2	M	25	january
0.1	M	64	january
0.1	F	47	january
0.1	M	50	january
0.1	M	28	january
0.1	M	53	january
0.1	M	52	january
40.3	M	32	january
0.1	M	26	january
63.4	F	40	january
0.21	M	52	january
125.4	M	59	january
155.6	F	21	january
0.23	M	41	january
133.4	M	35	january
0.1	F	43	january
0.25	F	23	january
11.2	M	54	january
0.9	F	44	january
2.3	M	54	january
0.15	M	34	january
0.1	F	35	january
72.4	F	27	january
134.6	M	31	january
14.3	F	48	january
6.6	M	14	january
0.07	M	26	january
82.9	F	36	january
0.1	F	49	january
0.1	M	50	january
18.2	F	51	january
0.1	M	43	january
0.1	F	19	january
31.8	F	28	january
0.1	F	57	january
67.2	F	83	january
0.46	F	32	january
82.1	M	44	january
0.08	F	46	january
0.36	F	25	january
10.4	M	53	january
0.28	M	23	january
0.41	M	42	january
0.46	F	45	january
0.39	M	48	january
0.33	F	62	january
0.1	M	48	january
0.1	M	38	january
0.03	F	45	january
0.12	M	51	january
0.04	F	23	january
0.53	M	30	january
0.46	F	60	january
129.3	F	7	january
0.59	F	5	january
1.31	M	39	january
10.5	F	44	january
36	M	68	january
4.7	F	46	january
21.7	M	63	january
0.1	F	29	january
0.1	M	73	january
0.35	M	43	january
0.49	M	47	january
0.47	M	43	january
36.4	F	30	january
0.39	M	45	january
0.46	M	3	january
149.1	F	43	january
0.54	M	39	january
0.33	F	34	january
92.3	F	23	january
0.08	M	18	january
3.62	M	36	january
0.36	M	32	january
0.53	M	35	january
0.28	M	51	january
0.07	F	32	january
0.37	F	59	january
2.3	M	47	january
0.07	M	72	january
109.8	M	51	january
0.35	M	55	january
0.41	F	65	january
0.36	F	79	january
0.02	F	19	january
0.22	M	44	january
0.23	F	30	january
0.1	M	27	january
0.39	F	52	january
0.07	F	47	january
0.06	M	59	january
37.4	M	16	january
5.2	F	42	january
0.61	M	46	january
0.23	F	34	january
0.12	M	39	january
57.8	F	22	january
151.7	F	59	january
0.47	F	37	january
0.39	F	48	january
0.29	F	35	january
0.13	F	74	january
0.1	M	57	january
0.1	F	21	january
92.5	F	73	january
0.33	M	37	january
24.1	M	74	january
21.3	F	26	january
0.54	M	48	january
34	F	27	january
0.54	F	70	january
0.68	F	16	january
143.1	M	8	january
0.1	M	37	january
0.1	F	35	january
60.6	M	46	january
0.36	M	47	january
0.25	M	44	january
0.1	M	57	january
0.1	M	59	january
0.59	F	59	january
4.5	M	76	january
103.8	F	73	january
41.3	M	44	january
0.1	M	53	january
0.1	F	46	january
31	M	52	january
0.1	M	13	january
0.1	F	62	january
0.1	M	61	january
0.1	M	66	january
0.1	F	62	january
34.2	F	43	january
99.3	F	71	january
20.3	F	29	january
1.5	F	39	january
0.1	M	55	january
0.1	M	54	january
60.4	M	46	january
13	F	57	january
0.33	F	64	january
0.1	M	62	january
0.1	F	63	january
0.44	M	52	january
0.33	F	47	january
1.4	F	63	january
21.9	M	50	january
128.6	M	60	january
3.4	M	38	january
0.1	F	38	january
139.5	M	29	january
0.41	M	43	january
0.1	M	48	january
0.1	M	42	january
0.1	M	35	january
0.1	M	66	january
0.56	M	42	january
16.9	F	35	january
0.45	F	30	january
0.56	M	43	january
122.7	M	54	january
0.1	M	53	january
0.1	M	8	january
97.5	M	58	january
0.1	M	35	january
0.1	F	68	january
43.6	M	40	january
41.5	F	40	january
0	F	20	january
0.33	M	81	january
0.08	F	31	january
0.99	F	25	january
90.5	F	68	january
36	M	46	january
60.6	M	47	january
0.51	F	36	january
0.32	F	51	january
47.8	M	63	january
0.41	M	59	january
134.1	F	49	january
13.1	M	21	january
0.07	F	50	january
0.34	F	39	january
0.33	F	43	january
0.45	M	32	january
104.3	M	19	january
8.6	F	55	january
0.12	M	36	january
0.21	F	41	january
4	F	47	january
1	M	52	january
0.1	F	28	january
0.36	M	58	january
118.6	M	25	january
0.08	F	27	january
0.14	F	83	january
0.32	F	51	january
47.8	M	63	january
90.2	M	45	january
0.29	M	23	january
8.6	F	55	january
5.2	M	33	january
0.1	M	74	january
5.5	F	52	january
0.33	M	43	january
0.37	M	32	january
0.41	M	50	january
0.33	M	34	january
5	F	32	january
0.1	M	51	january
0.08	F	38	january
0.56	F	51	january
10.1	F	40	january
0.07	F	42	january
0.07	M	42	january
21.2	F	30	january
17.6	F	25	january
16.1	F	55	january
6.9	M	55	january
0.1	M	12	january
0.1	F	15	january
0.1	M	44	january
0.1	F	43	january
0.62	M	43	january
0.07	M	52	january
0.1	M	55	january
0.1	F	47	january
60.3	M	46	january
0.1	F	30	january
0.1	M	60	january
0.08	F	32	january
63.2	F	34	january
0.1	F	47	january
0	M	64	january
0.1	M	48	january
0.1	M	68	january
0.1	M	57	january
0.1	F	55	january
0.37	F	28	january
0.32	M	44	january
186.6	M	16	january
0.49	F	41	january
0.1	F	39	january
19.3	M	39	january
0	F	37	january
1.41	F	63	january
1.78	F	43	january
0.1	M	31	january
0.79	F	58	january
9.2	F	30	january
2.5	M	49	january
0.41	F	27	january
148.3	F	71	january
3.5	M	32	january
130.5	F	55	january
0.16	F	41	january
0.23	M	42	january
0.26	M	17	january
39.1	M	51	january
0.33	F	40	january
0.48	F	19	january
0.69	M	63	january
0.19	F	14	january
0.43	F	15	january
0.44	F	17	january
0.25	M	9	january
0.15	M	40	january
16.4	M	35	january
7.1	M	24	january
98.7	M	68	january
0.69	M	76	january
0.72	F	86	january
0.46	F	45	january
0.8	F	62	january
137.8	F	48	january
25.9	M	52	january
0.36	M	34	january
122.9	F	60	january
89.7	M	57	january
0.1	M	74	january
0.1	F	55	january
0.08	F	42	january
0.09	M	48	january
40.2	M	53	january
0.07	M	37	january
0.38	F	32	january
5.2	M	33	january
0.1	M	74	january
5.5	F	52	january
0.33	M	43	january
0.37	M	21	january
0.41	M	50	january
0.33	M	34	january
5	F	32	january
0.1	M	51	january
0.07	F	38	january
0.56	F	51	january
10.1	F	40	january
0.07	F	42	january
0.07	M	42	january
21.2	F	30	january
16.1	F	55	january
6.9	M	55	january
0.1	M	12	january
0.1	F	15	january
0.1	M	44	january
0.1	F	43	january
0	M	52	january
0.1	M	55	january
0.1	F	47	january
60.3	M	46	january
0.1	F	30	january
0.1	M	60	january
0.08	F	32	january
63.2	F	34	january
0.1	F	47	january
0	M	64	january
0.1	M	48	january
0.1	M	68	january
0.1	M	57	january
0.1	F	55	january
0.37	F	28	january
0.32	M	44	january
186.6	M	16	january
0.49	F	41	january
0.1	F	39	january
0	F	37	january
1.41	F	63	january
1.78	F	43	january
0.1	M	31	january
9.2	F	30	january
2.5	M	49	january
0.41	F	27	january
148.3	F	71	january
3.5	M	32	january
130.5	F	55	january
0.23	M	42	january
0.26	M	17	january
39.1	M	51	january
0.33	F	40	january
0.48	F	19	january
0.69	M	63	january
0.19	F	14	january
0.43	F	15	january
0.25	M	9	january
0.15	M	40	january
16.4	M	35	january
7.1	M	24	january
98.7	M	68	january
0.69	M	76	january
0.72	F	86	january
0.46	F	45	january
137.8	F	48	january
25.9	M	52	january
0.36	M	35	january
122.9	F	60	january
89.7	M	57	january
77.8	F	69	january
0.1	M	74	january
0.1	F	55	january
0.08	F	43	january
0.09	M	48	january
40.2	M	53	january
0.07	M	37	january
0.38	F	32	january
0.1	M	47	february
0.1	F	45	february
0.15	F	60	february
4.2	F	39	february
1.9	F	28	february
87	F	30	february
0.1	M	53	february
1.1	F	37	february
100.2	F	7	february
46.2	F	2	february
2.2	F	35	february
8.1	F	74	february
0.07	M	17	february
66.8	M	71	february
42	F	69	february
0.08	F	39	february
0.36	F	7	february
0.1	M	44	february
0.25	M	62	february
121.3	M	16	february
30.3	F	15	february
90.3	F	10	february
103.3	M	43	february
0.1	F	70	february
0.1	M	57	february
3.3	M	50	february
3.8	F	37	february
21.1	F	73	february
0.24	M	61	february
0.1	M	54	february
3.7	F	63	february
0.1	M	42	february
0.1	M	38	february
7.4	F	35	february
0.33	M	41	february
93.3	F	43	february
100.2	F	7	february
0.07	F	36	february
0.1	M	55	february
7.7	M	34	february
106.1	M	65	february
0.25	M	64	february
90.9	M	93	february
0.23	M	43	february
0.31	F	42	february
0.01	F	37	february
5	F	41	february
0.34	F	32	february
41.5	F	44	february
0.25	M	44	february
0.33	M	58	february
0.44	M	72	february
0.37	F	69	february
1.5	F	54	february
0.1	M	34	february
49	F	27	february
0.1	F	58	february
0.1	F	57	february
38	M	42	february
0.1	M	58	february
0.09	M	36	february
0.25	M	26	february
0.33	M	48	february
0.1	M	49	february
0.24	M	46	february
0.25	M	75	february
98.9	M	39	february
108.4	M	23	february
0.1	F	70	february
0.1	F	63	february
41.9	M	45	february
75.3	F	34	february
0.1	M	75	february
0	M	57	february
0.41	M	22	february
3.8	F	26	february
102.2	M	35	february
0.32	M	48	february
0.4	F	73	february
35.4	F	37	february
0.41	F	54	february
26.7	F	39	february
0.25	M	42	february
10.8	F	23	february
0.33	M	51	february
0.1	F	24	february
0.1	M	24	february
7.8	M	31	february
0.49	F	24	february
0.44	M	37	february
0.07	M	45	february
0.52	F	39	february
0.38	M	42	february
46.9	M	41	february
0.07	M	51	february
0.08	F	42	february
0.1	M	26	february
0.41	F	32	february
4.1	M	74	february
0.25	F	40	february
31.3	M	19	february
84.8	F	53	february
0.25	F	31	february
0.51	F	42	february
0.28	F	48	february
0.88	F	37	february
39.2	M	52	february
0.1	M	16	february
0.1	F	18	february
0.1	F	45	february
0.1	M	49	february
31.4	F	25	february
0.26	F	48	february
0.07	F	23	february
0.24	F	37	february
3	F	68	february
0.1	M	65	february
0.24	M	44	february
0.26	F	16	february
21.7	F	30	february
0.16	F	43	february
28.2	F	67	february
0.31	F	20	february
0.24	F	44	february
0.1	M	46	february
0.1	M	59	february
0.06	M	47	february
20.3	F	44	february
38.5	M	47	february
0.24	M	37	february
86.5	F	38	february
0.32	M	59	february
12.1	M	63	february
18.2	F	24	february
18.7	F	32	february
38.2	M	52	february
4.3	F	27	february
0.07	F	37	february
91.3	F	55	february
111.2	M	56	february
0.09	F	36	february
0.21	M	52	february
7.45	F	33	february
0.15	M	64	february
0.08	M	57	february
0.1	M	57	february
0.24	M	29	february
0.26	M	46	february
0.36	F	49	february
0.08	M	54	february
0.09	F	28	february
40.1	F	39	february
0.13	F	72	february
0.18	F	72	february
71.3	F	70	february
0.28	F	36	february
0.1	F	29	february
21.2	F	36	february
0.1	F	10	february
4.7	F	39	february
19.4	F	7	february
13.7	M	28	february
0.32	M	40	february
0.1	M	29	february
0.2	M	57	february
0.26	F	41	february
0.25	M	44	february
0.36	F	46	february
99.3	M	66	february
13.9	F	37	february
84.5	F	67	february
0.08	M	71	february
0.33	F	15	february
95.1	F	55	february
0.3	F	11	february
0.24	F	8	february
0.28	F	16	february
0.41	F	40	february
0.35	M	6	february
0.25	M	43	february
15.5	F	37	february
0.28	F	47	february
0.1	M	65	february
13.3	F	36	february
18.2	M	42	february
2.9	M	54	february
0.2	F	40	february
0.15	F	55	february
0.1	M	60	february
2.05	F	30	february
0.1	M	39	february
15.2	F	36	february
0.22	F	69	february
0.27	F	45	february
0.07	M	44	february
0.26	F	32	february
0.1	M	81	february
0.1	F	79	february
51.8	F	50	february
0.1	M	54	february
86.6	M	36	february
5	F	7	february
9.1	F	40	february
1.4	F	15	february
20.3	M	10	february
90.9	M	44	february
0.1	F	35	february
0.1	M	38	february
0.1	F	38	february
0.1	M	44	february
0.08	M	39	february
0.34	M	49	february
0.26	M	55	february
0.26	M	25	february
0.08	F	79	february
0.07	F	29	february
0.88	F	36	february
0.07	F	61	february
43.8	F	44	february
0.08	F	33	february
0.1	F	34	february
0.08	F	62	february
0.1	M	15	february
0.1	M	38	february
86.3	M	40	february
0.26	M	12	february
0.24	F	30	february
0.36	M	39	february
84.9	F	28	february
0.1	M	32	february
0.1	F	33	february
0.1	F	16	february
0.1	F	41	february
0.1	M	54	february
0.1	F	51	february
1.49	F	38	february
0.25	F	59	february
0.27	F	27	february
0.42	F	12	february
29.1	F	43	february
0.32	M	43	february
0.1	M	39	february
9	F	59	february
0.1	F	26	february
0.32	F	48	february
0.26	M	24	february
3.7	F	40	february
0.08	M	47	february
82.4	F	61	february
0.1	F	26	february
0.25	M	46	february
0.23	M	7	february
5.2	F	46	february
0.3	F	37	february
0.1	F	57	february
0.1	M	66	february
12.6	M	38	february
0.1	M	52	february
0.3	F	51	february
0.61	M	29	february
38	M	36	february
0.1	M	47	february
17.4	F	32	february
0.1	F	60	february
18.6	M	55	february
0.1	M	69	february
0.1	M	29	february
15.2	M	22	february
0.1	F	34	february
0.1	F	30	february
18.3	F	35	february
0.1	M	57	february
14.2	M	29	february
19.1	M	25	february
0.09	F	26	february
0.1	F	45	february
8.4	F	44	february
0.1	F	42	february
0.1	F	42	february
0.07	M	55	february
0.25	M	27	february
37.6	M	29	february
3.6	F	40	february
34	M	46	february
0.15	F	10	february
0.21	M	20	february
0.36	F	51	february
23.3	F	29	february
0.28	M	33	february
0.16	M	33	february
46.3	M	34	february
81.1	M	45	february
0.1	M	56	february
0.28	F	66	february
0.19	M	42	february
0.1	M	29	february
0.1	F	32	february
44.8	M	49	february
83.3	F	67	february
0.33	M	67	february
0.41	F	53	february
0.41	F	53	february
4.9	M	53	february
12.3	F	73	february
0.1	M	36	february
85.5	F	44	february
5.51	M	39	february
48.9	F	38	february
31.4	F	56	february
0.07	F	42	february
0.08	F	57	february
0.1	M	15	february
0.1	M	38	february
0.1	F	32	february
16.9	F	31	february
62	F	32	february
0.1	M	30	february
0.36	F	42	february
0.1	M	22	february
0.1	M	33	february
0.1	M	30	february
94	F	8	february
85.5	M	71	february
3.8	F	66	february
0.41	M	58	february
0.34	F	61	february
84.5	M	49	february
56	F	65	february
23.6	F	34	february
0.1	F	60	february
0.1	M	61	february
15.1	F	53	february
15.2	M	26	february
16.6	M	53	february
0.33	M	57	february
0.1	M	24	february
0.1	M	38	february
11.4	F	64	february
0.1	F	43	february
81.4	M	45	february
5.37	M	29	february
3.3	F	30	february
14.2	F	31	february
79.9	M	40	february
23.6	F	44	february
0.67	M	44	february
89.7	M	25	february
81.1	M	26	february
0.58	F	32	february
0.1	M	28	february
0.1	F	33	february
0.32	F	20	february
0.29	F	34	february
0.15	M	63	february
0.1	M	54	february
0.1	F	49	february
0.1	M	68	february
5.2	M	63	february
4.1	F	63	february
0.1	M	23	february
2.8	F	53	february
33.5	M	60	february
0.08	F	42	february
8.7	M	23	february
2.7	F	38	february
0.24	F	52	february
0.18	F	70	february
80	M	47	february
0.26	F	36	february
0.08	M	53	february
0.1	F	39	february
22.3	M	54	february
0.1	F	12	february
0.1	M	14	february
0.1	F	60	february
0.1	M	51	february
0.07	F	28	february
0.1	M	38	february
0.1	F	37	february
0.08	M	33	february
0.12	F	19	february
0.1	F	70	february
0.26	M	30	february
0.1	F	43	february
85.6	F	66	february
0.1	M	62	february
82.4	F	70	february
0.41	M	40	february
0.33	F	30	february
0.07	M	34	february
88.3	M	44	february
52.2	F	35	february
82.3	F	55	february
0.08	F	39	february
0.1	M	71	february
0.1	F	67	february
0.07	F	74	february
3.8	F	53	february
15.5	M	38	february
0.29	M	37	february
89.3	M	47	february
0.07	M	45	february
0.34	M	47	february
6.6	F	37	february
0.39	F	33	february
0.49	M	37	february
0.55	F	20	february
0.52	M	42	february
87.9	F	71	february
0.21	F	46	february
48.6	M	20	february
21.9	M	13	february
0.6	F	62	february
80	F	56	february
0.25	M	42	february
0.32	F	35	february
0.27	M	48	february
0.07	M	30	february
0.41	F	37	february
0.33	M	28	february
0.25	F	33	february
40.3	M	33	february
6.9	F	43	february
19.9	M	80	february
0.39	F	42	february
87.3	M	67	february
0.24	M	38	february
0.08	F	46	february
0.1	F	29	february
0.25	M	50	february
38.5	M	29	february
0.08	M	44	february
0.08	M	45	february
0.1	F	69	february
33.8	M	44	february
0.1	F	69	february
0.1	F	52	february
0.1	M	55	february
0.1	M	41	february
5.6	M	45	february
0.33	M	17	february
0.1	M	11	february
0.1	M	34	february
91.3	M	42	february
0.41	M	26	february
88.3	M	41	february
43.5	M	50	february
83.3	F	70	february
0.36	M	70	february
20.3	F	43	february
0.26	F	36	february
0.1	M	46	february
0.1	F	31	february
0.07	M	61	february
0.1	M	24	february
0.1	M	57	february
30.3	M	36	february
0.1	M	27	february
0.1	M	58	february
0.1	M	29	february
0.1	M	26	february
0.1	M	54	february
0.1	M	24	february
0.1	M	53	february
0.1	M	47	february
0.1	M	28	february
0.1	M	52	february
0.1	M	50	february
0.1	M	36	february
0.1	M	68	february
0.1	M	45	february
0.1	M	66	february
26.1	M	24	february
9.3	F	25	february
0.25	F	47	february
29.5	M	39	february
0.21	F	74	february
0.25	F	35	february
0.15	F	66	february
0.1	F	27	february
0.1	F	14	february
0.25	F	43	february
0.32	M	42	february
7.9	F	38	february
40.2	F	24	february
0.56	M	17	february
6.7	F	48	february
0.1	M	68	february
0.1	M	72	february
0.1	F	73	february
38.9	M	50	february
4.7	F	44	february
23.3	F	39	february
0.29	F	25	february
0.39	M	22	february
0.1	M	50	february
0.07	F	33	february
0.1	M	52	february
0.1	F	37	february
0.1	M	14	february
0.1	F	10	february
0.1	F	63	february
0.1	M	61	february
0.44	F	26	february
0.33	M	32	february
0.39	M	49	february
6.1	F	48	february
0.28	F	23	february
0.1	F	37	february
0.1	M	36	february
0.1	F	10	february
0.26	M	41	february
12.3	M	47	february
0.1	M	43	february
0.1	F	61	february
0.1	M	40	february
0.1	F	14	february
0.1	F	34	february
0.1	M	29	february
0.1	M	55	february
0.1	F	54	february
0.1	F	20	february
0.1	M	60	february
0.39	F	53	february
0.41	M	59	february
8.9	M	41	february
88.3	M	72	february
0.28	M	37	february
0.1	M	29	february
0.1	F	27	february
0.1	M	21	february
22.6	M	40	february
15.3	F	40	february
0.1	M	37	february
0.1	M	64	february
14.9	M	19	february
1.3	M	37	february
0.1	F	29	february
0.1	M	32	february
0.1	F	66	february
0.1	F	52	february
1.4	F	47	february
0.1	F	21	february
0.1	M	27	february
0.1	M	34	february
0.1	F	17	february
0.1	F	36	february
0.33	M	22	february
0.1	F	51	february
0.07	M	33	february
0.1	M	36	february
0.1	F	16	february
0.1	M	39	february
0.1	M	11	february
0.1	F	38	february
152.9	F	59	february
0.1	M	44	february
0.1	M	30	february
0.1	F	31	february
0.1	F	46	february
0.1	M	43	february
0.1	M	15	february
0.1	M	34	february
0.1	F	31	february
0.1	F	23	february
0.1	M	25	february
0.71	F	66	february
0.1	M	74	february
23	M	24	february
0.41	F	37	february
23.9	F	43	february
4.6	M	32	february
22.6	M	12	february
6.4	M	34	february
0.08	M	38	february
0.82	M	50	february
0.1	M	36	february
0.1	M	36	february
0.1	M	23	february
0.1	F	40	february
0.1	M	41	february
0.1	M	34	february
0.1	F	33	february
2.62	F	33	february
3.1	M	39	february
0.81	M	26	february
0.62	F	25	february
0.2	F	54	february
0.58	M	54	february
0.48	M	24	february
0.85	F	33	february
0.19	M	28	february
89.3	M	51	february
15.9	F	38	february
0.33	M	56	february
0.1	F	31	february
14.7	M	49	february
0.11	F	52	february
0.23	M	60	february
9	M	37	february
7.9	M	49	february
84.9	M	8	february
23.3	F	49	february
0.95	M	6	february
120.6	M	23	february
20.7	M	16	february
0.81	M	59	february
0.84	F	57	february
0.71	M	33	february
29.2	F	61	february
89	M	43	february
26.3	F	43	february
0.09	M	48	february
0.07	F	55	february
0.37	M	41	february
0.1	M	38	february
23.2	F	60	february
0.1	M	60	february
0.1	M	40	february
0.28	F	8	february
0.1	M	51	february
23.1	F	35	february
0.35	M	24	february
0.08	F	33	february
8.9	F	41	february
90.9	F	65	february
0.1	M	25	february
5.3	F	36	february
0.08	M	36	february
0.24	F	31	february
89.3	M	49	february
0.1	F	24	february
0.33	M	32	february
47.3	M	50	february
99.3	F	72	february
0.1	F	27	february
0.07	M	58	february
0.1	F	42	february
0.07	M	43	february
0.1	M	40	february
0.1	M	19	february
0.1	F	51	february
0.1	M	49	february
0.26	M	64	february
0.23	M	26	february
0.25	M	39	february
89.5	M	51	february
168.1	M	44	february
0.1	M	44	february
0.1	M	21	february
60.3	F	54	february
0.49	F	41	february
0.43	M	47	february
93.2	F	22	february
0.43	F	43	february
0.1	M	58	february
0.1	F	28	february
0.1	F	57	february
93.3	F	22	february
0.25	F	51	february
0.1	M	49	february
0.26	F	40	february
10.7	M	57	february
0.24	M	44	february
0.34	F	27	february
0.08	F	42	february
105.3	F	76	february
0.08	F	35	february
0.08	M	50	february
0.1	M	66	february
0.1	M	49	february
0.08	F	43	february
43.9	M	60	february
123.3	M	59	february
0.08	F	37	february
50.3	M	61	february
131.7	M	42	february
89.3	F	65	february
101.2	M	70	february
0.1	M	60	february
8.3	M	39	february
0.1	F	57	february
0.1	M	25	february
0.1	M	42	february
112.1	M	59	february
9.1	M	49	february
90.3	M	46	february
99.3	M	43	february
0.1	M	47	february
0.1	M	20	february
0.08	F	4	february
0.1	F	34	february
0.1	M	72	february
93.9	M	67	february
0.08	F	28	february
7.3	M	28	february
2.7	F	57	february
3.51	F	62	february
0.1	F	60	february
0.44	F	35	february
0.23	M	19	february
0.24	M	31	february
0.07	M	39	february
47	M	44	february
0.08	F	58	february
0.15	F	20	february
85.8	M	50	february
87.3	M	41	february
0.24	F	47	february
0.1	F	21	february
56.1	M	43	february
0.1	M	22	february
93.2	F	64	february
82.8	F	30	february
49.8	M	37	february
0.08	F	48	february
0.1	F	38	february
0.1	M	37	february
0.1	M	22	february
0.24	F	23	february
12.5	M	39	february
0.1	F	34	february
0.1	M	35	february
6	M	40	february
28.4	F	45	february
98.1	M	56	february
39.7	M	26	february
93.7	M	40	february
0.46	M	58	february
97.5	M	3	february
0.08	M	31	february
0.1	F	42	february
2.4	M	50	february
0.34	M	50	february
5.09	M	64	february
18.3	F	28	february
0.33	M	74	february
18.8	F	27	february
90.1	F	31	february
0.25	M	24	february
0.22	F	65	february
7.4	F	38	february
0.21	F	31	february
0.27	F	69	february
25.5	M	15	february
0.1	F	39	february
7.4	M	33	february
48	F	44	february
40.4	M	67	february
70.1	F	68	february
28.3	F	57	february
0.1	F	22	february
14.6	F	38	february
89.3	M	22	february
14.9	M	30	february
99.2	M	76	february
0.23	M	35	february
26.7	M	43	february
0.1	F	58	february
112.3	M	65	february
50.7	F	62	february
0.27	M	39	february
100.2	F	48	february
99.3	M	51	february
3.1	M	34	february
0.33	F	41	february
0.41	F	42	february
0.23	M	37	february
100.3	F	45	february
26.9	F	30	february
0.08	F	40	february
0.25	M	59	february
0.1	M	65	february
0.1	F	34	february
0.1	M	40	february
0.1	F	63	february
0.1	M	34	february
0.33	F	30	february
121.3	F	11	february
123.3	M	47	february
49	M	58	february
0.41	F	31	february
0.1	M	32	february
0.1	F	22	february
0.24	F	23	february
0.27	F	34	february
0.3	F	66	february
0.28	F	45	february
0.34	M	62	february
6.52	M	46	february
0.08	F	21	february
0.07	F	27	february
0.28	F	46	february
0.23	F	63	february
105.1	M	65	february
7.1	M	53	february
14.5	F	52	february
0.24	F	49	february
25.2	F	48	february
61.2	M	55	february
0.1	M	27	february
17.7	M	48	february
0.1	M	47	february
150.3	M	22	february
0.1	M	47	february
0.59	M	34	february
0.18	F	42	february
0.2	F	26	february
1.9	F	34	february
0.1	M	41	february
2.01	M	56	february
0.1	F	32	february
4.1	F	32	february
0.1	F	31	february
6.1	F	55	february
0.1	F	26	february
0.1	M	26	february
0.08	M	35	february
0.1	M	44	february
0.1	M	42	february
9.8	F	67	february
0.14	M	54	february
0.09	F	40	february
27.6	F	37	february
0.25	M	46	february
0.26	F	48	february
0.24	F	44	february
0.21	F	19	february
0.18	F	21	february
0.1	F	41	february
0.1	M	43	february
0.1	F	12	february
25.5	M	42	february
0.1	F	28	february
0.89	M	38	february
0.1	F	68	february
0.1	M	75	february
3.5	F	65	february
93.3	M	62	february
8.1	M	23	february
0.36	F	28	february
0.1	M	57	february
0.1	M	34	february
14.1	M	65	february
0.1	M	37	february
0.1	M	32	february
14.8	M	22	february
18.9	M	41	february
19	F	45	february
17.7	F	35	february
17.6	F	32	february
6.9	F	26	february
13	M	29	february
3.5	F	23	february
21.4	F	30	february
20.3	M	25	february
23.2	M	34	february
0.1	M	44	february
0.08	F	40	february
0.08	M	47	february
0.08	F	28	february
0.1	M	28	february
0.08	M	31	february
0.1	M	58	february
5.5	F	38	february
0.08	M	50	february
19.1	F	83	february
0.1	M	42	february
8.8	M	33	february
0.1	F	24	february
0.1	M	33	february
0.1	M	31	february
51.3	M	23	february
0.1	M	41	february
0.1	M	42	february
93.1	F	44	february
67.7	F	34	february
0.08	F	51	february
0.08	M	45	february
91.2	M	19	february
7.3	M	35	february
5.9	F	36	february
1.4	M	38	february
0.08	F	46	february
0.08	M	15	february
0.32	M	46	february
96.2	F	58	february
0.08	M	16	february
32.8	F	50	february
0.33	M	70	february
81.8	M	29	february
0.41	F	57	february
0.07	M	68	february
0.1	M	27	february
19.2	F	27	february
10.1	M	50	february
97.7	M	58	february
0.1	M	67	february
0.1	F	37	february
12.7	F	12	february
0.1	M	33	february
0.1	F	34	february
31.4	M	52	february
0.1	M	48	february
0.1	F	30	february
0.37	M	30	february
127.3	M	52	february
0.07	F	17	february
16.2	M	38	february
0.1	F	40	february
3.1	M	47	february
0.03	F	47	february
7.7	F	32	february
21.5	M	40	february
0.1	M	67	february
7.7	F	60	february
0.07	M	43	february
5.1	M	41	february
14.6	F	41	february
59.2	M	26	february
0.1	M	41	february
0.1	M	62	february
13.6	F	70	february
131.8	M	25	february
0.25	F	42	february
0.08	F	49	february
101.3	F	58	february
71.5	F	64	february
0.67	F	41	february
11.7	F	49	february
5.6	M	36	february
142.3	M	49	february
0.1	M	81	february
3.6	F	50	february
35.4	F	37	february
0.08	M	66	february
113	M	68	february
77.3	M	56	february
92.3	F	19	february
34.1	F	26	february
0.1	M	26	february
0.08	F	79	february
18.5	F	46	february
0.1	F	38	february
0.1	M	38	february
0.35	F	29	february
0.26	F	54	february
5.8	F	24	february
24.4	M	44	february
6	M	26	february
0.1	F	68	february
0.1	F	55	february
0.1	M	57	february
15.3	F	40	february
97.2	F	56	february
0.24	M	32	february
87.7	M	62	february
0.1	M	59	february
14.3	F	61	february
21.2	M	65	february
0.1	F	29	february
0.1	F	35	february
6.2	F	42	february
11.1	M	44	february
28.4	F	60	february
0.08	F	40	february
114.4	M	44	february
6.6	F	45	february
12.3	M	43	february
0.1	M	28	february
0.23	F	24	february
173.5	M	53	february
60.1	M	17	february
0.32	F	31	february
121.3	M	49	february
0.21	M	44	february
99.5	M	28	february
52.1	F	30	february
0.25	M	38	february
52.2	F	36	february
98.3	F	49	february
0.24	M	40	february
0.23	F	31	february
0.07	F	54	february
0.28	F	48	february
70.1	M	6	february
26.6	M	34	february
44.8	F	57	february
0.24	M	43	february
0.09	M	40	february
75.7	M	58	february
97.3	F	55	february
0.08	F	40	february
43.2	F	43	february
98.3	F	48	february
0.27	M	61	february
5.3	F	40	february
0.25	M	33	february
0.08	F	47	february
0.31	F	23	february
141.7	M	54	february
0.08	F	68	february
122.3	F	36	february
0.07	F	43	february
0.07	M	44	february
4.58	F	34	february
0.1	F	18	february
0.25	F	58	february
0.24	F	55	february
0.1	F	66	february
18.3	M	61	february
13.1	F	31	february
10.6	F	73	february
3	F	34	february
0.1	M	52	february
0.1	M	72	february
0.33	F	36	february
78.3	F	19	february
0.08	F	73	february
32.7	F	35	february
0.1	M	23	february
92.6	M	68	february
0.1	F	45	february
20.1	F	56	february
0.1	M	28	february
0.1	M	30	february
0.1	M	36	february
4.7	F	50	february
21.3	M	26	february
0.21	F	39	february
0.08	F	40	february
23.4	M	25	february
13.4	M	21	february
0.1	M	26	february
0.1	F	33	february
19.6	M	22	february
0.1	M	29	february
0.1	M	33	february
0.1	F	25	february
14.5	M	47	february
0.1	F	27	february
0.1	M	56	february
0.1	M	44	february
21	M	53	february
0.1	F	34	february
48.2	M	54	february
0.1	M	47	february
0.1	M	31	february
0.1	M	71	february
5.9	F	17	february
0.1	F	70	february
98.3	M	68	february
0.1	M	67	february
0.1	F	31	february
14.8	M	55	february
0.1	M	30	february
14.2	M	52	february
0.1	M	9	february
41.7	F	44	february
0.42	M	40	february
0.05	M	44	february
0.41	F	66	february
0.52	M	79	february
101.2	F	25	february
7.4	F	33	february
0.08	M	43	february
0.52	F	31	february
7.3	F	42	february
41.7	M	29	february
0.24	F	27	february
38.5	F	44	february
0.1	F	64	february
11.5	M	65	february
0.1	M	51	february
37.9	M	70	february
0.41	F	39	february
72.5	M	31	february
0.56	M	32	february
81.1	F	71	february
0.1	F	25	february
0.07	M	47	february
0.33	M	52	february
0.1	M	26	february
98.2	M	49	february
46.4	M	35	february
11.3	F	40	february
0.33	M	44	february
0.27	F	46	february
0.24	F	24	february
53.7	M	29	february
0.23	F	68	february
0.08	F	30	february
96.4	F	37	february
0.1	F	72	february
8.8	M	82	february
0.22	F	50	february
0.1	F	44	february
3	M	54	february
0.37	M	65	february
0.41	F	45	february
0.1	F	55	february
0.36	F	66	february
0.32	F	30	february
131.7	M	33	february
4.3	F	47	february
0.1	F	60	february
0.08	F	51	february
51.7	M	28	february
0.1	M	60	february
0.1	M	35	february
90.3	F	61	february
20.2	F	31	february
0.1	M	49	february
0.07	M	51	february
0.1	F	46	february
0.1	M	53	february
0.1	F	48	february
0.39	M	42	february
0.1	F	74	february
0.1	F	56	february
0.44	F	74	february
13.5	F	43	february
14.7	F	41	february
0.24	M	26	february
0.26	M	71	february
82.3	F	44	february
0.08	F	41	february
0.04	F	68	february
13.1	M	49	february
17	F	53	february
0.1	M	30	february
0.1	F	22	february
3.5	F	32	february
0.1	M	55	february
0.1	F	47	february
0.08	F	35	february
60.3	F	34	february
6.3	M	19	february
15.3	F	25	february
0.08	F	45	february
0.07	F	12	february
0.1	M	39	february
0.06	M	46	february
41.6	M	20	february
0.1	M	36	february
10.3	F	20	february
0.23	F	37	february
0.1	M	24	february
13.1	F	21	february
0.25	M	43	february
0.1	M	71	february
0.08	F	36	february
102.7	F	67	february
0.1	F	21	february
0.1	F	40	february
0.1	M	45	february
0.1	F	16	february
0.1	F	22	february
123.3	F	37	february
169.7	M	32	february
0.1	F	62	february
6.6	M	58	february
121.7	F	73	february
60.2	F	47	february
21.9	M	46	february
17.01	M	23	february
0.81	M	45	february
0.71	F	40	february
0.08	M	44	february
2.2	F	58	february
66	M	44	february
128.9	M	36	february
33.6	M	45	february
16.6	M	29	february
0.1	M	35	february
0.81	F	50	february
1.1	M	44	february
95.4	M	40	february
34.3	M	39	february
0.71	M	38	february
8.2	M	32	february
5.2	M	37	february
0.77	F	34	february
9.5	F	24	february
24.3	M	35	february
128.8	M	37	february
0.1	F	36	february
0.1	M	67	february
24.4	M	35	february
1.7	F	30	february
0.1	M	32	february
0.1	M	41	february
0.3	F	66	february
0.1	F	58	february
0.1	M	56	february
0.84	F	42	february
0.1	F	20	february
0.1	F	26	february
0.1	F	48	february
0.1	M	53	february
0.78	F	14	february
0.1	M	44	february
4.6	F	20	february
15.8	M	57	february
19.8	F	26	february
2.6	M	26	february
0.8	M	64	february
0.25	F	62	february
0.79	F	66	february
1.7	M	9	february
6.4	M	38	february
14.7	M	58	february
0.1	M	45	february
0.1	M	58	february
1.7	M	57	february
0.1	M	48	february
99.9	F	37	february
139.5	F	67	february
18.6	M	25	february
9.9	F	20	february
6.8	F	48	february
0.1	M	48	february
51.3	F	34	february
0.1	M	46	march
0.1	M	48	march
0.1	M	42	march
1.5	M	42	march
6.2	M	47	march
0.1	M	34	march
0.1	M	55	march
0.1	M	55	march
7.5	M	82	march
26.2	F	72	march
47.5	F	53	march
0.1	M	75	march
0.1	M	48	march
0.1	M	50	march
0.08	M	26	march
0.1	M	50	march
0.1	F	59	march
7.1	F	46	march
0.1	M	40	march
0.1	M	51	march
0.1	F	50	march
0.08	F	23	march
0.07	M	31	march
7.6	M	44	march
5.4	F	41	march
10.8	F	41	march
0.1	M	32	march
0.1	M	52	march
0.1	M	30	march
13.3	F	24	march
114.3	M	48	march
0.23	M	51	march
14.7	M	47	march
13.3	M	44	march
3.9	M	28	march
0.1	M	32	march
0.33	F	69	march
6.1	F	25	march
41.3	F	50	march
0.25	F	30	march
0.7	F	27	march
0.08	F	43	march
0.1	M	60	march
0.55	F	35	march
0.1	M	55	march
0.08	M	56	march
10.3	F	51	march
0.58	F	26	march
0.12	M	25	march
0.07	M	27	march
0.07	F	30	march
0.12	F	40	march
0.23	F	35	march
0.41	M	40	march
0.1	M	55	march
2.4	M	44	march
5.7	M	48	march
0.1	M	41	march
28.1	M	37	march
0.08	M	53	march
0.41	F	41	march
0.12	F	38	march
8.55	M	27	march
11.3	F	40	march
30.3	F	39	march
0.22	M	33	march
0.1	F	21	march
0.1	M	25	march
0.1	M	38	march
9.1	M	27	march
0.7	M	36	march
0.1	M	21	march
0.1	M	19	march
53.1	M	44	march
0.1	F	22	march
0.1	M	73	march
0.07	F	34	march
0.1	M	46	march
6.1	F	36	march
20.7	M	53	march
5.9	F	23	march
0.08	M	32	march
0.07	F	41	march
0.06	F	59	march
38.3	F	41	march
0.08	M	43	march
43.3	F	45	march
0.06	F	31	march
90.3	M	28	march
0.06	M	41	march
0.07	M	51	march
0.06	M	35	march
0.33	F	34	march
0.07	F	41	march
0.05	F	39	march
99.3	M	31	march
90.3	F	51	march
0.08	M	41	march
0.07	F	37	march
21.3	M	38	march
0.06	M	41	march
0.05	M	35	march
50.3	M	31	march
0.03	F	42	march
12.5	F	41	march
60.3	M	58	march
0.07	M	33	march
20.3	M	28	march
0.41	M	50	march
0.05	M	31	march
0.05	M	40	march
28.1	M	44	march
0.06	M	36	march
0.25	F	53	march
0.1	M	30	march
0.1	M	49	march
35.8	F	42	march
0.41	M	33	march
0.27	M	31	march
0.25	F	37	march
0.1	F	35	march
14.3	M	22	march
0.27	M	32	march
0.4	M	67	march
6.7	F	49	march
0.44	F	41	march
39.3	F	32	march
9.9	M	53	march
2.9	M	55	march
0.1	F	25	march
2.5	F	34	march
9.3	M	36	march
0.26	M	60	march
5	M	60	march
0.23	F	37	march
0.1	M	34	march
0.25	F	29	march
0.42	F	35	march
0.41	F	60	march
110.3	M	36	march
0.59	M	40	march
0.34	F	33	march
46.3	M	26	march
0.36	F	38	march
0.56	M	41	march
0.56	F	42	march
97.3	F	47	march
0.59	M	74	march
40.2	F	66	march
0.61	F	42	march
5.12	F	36	march
0.26	F	31	march
80.1	F	60	march
70.1	F	55	march
[truncated: 16,067 more rows]
